# Supplementary material for: XPS Study in BiFeO3 Surface Modified by Argon Etching
Source: Materials (Basel). 2022 Jun 17;15(12):4285. doi: 10.3390/ma15124285 (PMC9227888; doi:10.3390/ma15124285)
Supplement: Supplementary file 1 [file materials-15-04285-s001.zip]

Archive with 1 entries (1 files):
- materials-1695419-supplementar materials.pdf
